# Supplementary material for: Transcriptome analysis of shade-induced growth and photosynthetic responses in soybean cultivars
Source: PLoS One. 2025 Sep 10;20(9):e0332271. doi: 10.1371/journal.pone.0332271 (PMC12422440; doi:10.1371/journal.pone.0332271)
Supplement: S1 Table — (XLSX) [file pone.0332271.s001.xlsx]

## Sheet: S1 RNA-sequencing libraries
SampleID	rawDataReads	cleanDataReads	rawDataBase	cleanDataBase	Q20	Q30	GC
30Guru1	38045430	37758222	5706814500	5641111157	97.6	93.17	43.42
30Guru2	43845044	43541568	6576756600	6503554821	97.59	93.16	43.79
30Guru3	57757922	57211740	8663688300	8537134274	97.54	93.14	42.58
30HN531	43889010	43580662	6583351500	6510297808	97.6	93.19	44.34
30HN532	36619836	36427564	5492975400	5437131419	97.74	93.44	44.3
30HN533	39768348	39506216	5965252200	5900067476	97.54	93.02	44.15
70Guru1	42336084	42029152	6350412600	6268241705	97.54	93.04	44.4
70Guru2	54397636	54053134	8159645400	8055850013	97.71	93.42	44.11
70Guru3	51319514	50898032	7697927100	7612012906	97.44	92.8	43.88
70HN531	44788102	44509396	6718215300	6642355226	97.51	92.9	44.38
70HN532	49903578	49602246	7485536700	7400613459	97.69	93.35	44.6
70HN533	46522700	46242990	6978405000	6902932557	97.66	93.3	44.71
CKGuru-1	45096552	44783918	6764482800	6686432329	97.63	93.25	45.06
CKGuru-2	36413832	36217504	5462074800	5401533665	97.79	93.58	44.76
CKGuru-3	40793124	40506164	6118968600	6042985554	97.47	92.85	44.71
CKHN531	48333618	47911582	7250042700	7164019096	97.49	92.99	43.55
CKHN532	47937728	47526362	7190659200	7103753681	97.42	92.83	43.89
CKHN533	41661902	41359934	6249285300	6176206286	97.36	92.6	44.34
G3-1	52329316	51996676	7849397400	7741267267	97.28	92.26	44.28
G3-2	43216670	42955418	6482500500	6388247156	97.55	92.87	44.44
G3-3	42733540	42480594	6410031000	6306477448	97.59	92.99	44.66
G7-1	42713426	42448570	6407013900	6316639745	97.54	92.86	44.38
G7-2	47040224	46727852	7056033600	6950144868	97.29	92.28	44.53
G7-3	47040808	46753228	7056121200	6924468042	97.44	92.62	44.6
GC-1	42535356	42231168	6380303400	6268859807	97.32	92.4	44.6
GC-2	43495314	43209430	6524297100	6399663517	97.31	92.37	44.55
GC-3	52185906	51851588	7827885900	7652049368	97.38	92.54	44.72
GU3-1	50266054	49920368	7539908100	7430840397	98.27	94.85	45.29
GU3-2	40384942	40065838	6057741300	5967750285	98.22	94.74	44.99
GU3-3	43211838	42910938	6481775700	6383500427	98.13	94.45	45.76
GU7-1	40065486	39845810	6009822900	5923716517	98.11	94.41	44.35
GU7-2	48033382	47722786	7205007300	7101174392	98.27	94.84	43.74
GU7-3	43238490	42940472	6485773500	6381149521	98.21	94.69	44.41
GUC-1	53921918	53600130	8088287700	7978448314	98.22	94.66	44.42
GUC-2	48015432	47635998	7202314800	7091630931	98.23	94.77	45.06
GUC-3	44182314	43853380	6627347100	6531472927	98.25	94.83	44.34
GURU3-1	42047192	41764434	6307078800	6218501947	98.06	94.4	44.22
GURU3-2	38148994	37853178	5722349100	5640914899	97.71	93.52	44.77
GURU3-3	44344014	44022590	6651602100	6549622666	98	94.28	44.6
GURU7-1	43280900	42913348	6492135000	6400952796	97.86	93.92	44.88
GURU7-2	47491226	47151036	7123683900	7017479930	98.02	94.31	44.65
GURU7-3	62055386	61632868	9308307900	9190448291	98.03	94.3	43.31
GURUC-1	43853274	43521538	6577991100	6493101896	97.93	94.07	44.91
GURUC-2	44234328	43914124	6635149200	6549357839	97.98	94.21	44.93
GURUC-3	23763812	23603012	3564571800	3521713225	98.08	94.46	44.84
H3-1	48289422	47909662	7243413300	7116977770	97.54	92.91	44.6
H3-2	49771612	49415992	7465741800	7297349553	97.37	92.48	44.44
H3-3	45516106	45179516	6827415900	6725030363	97.44	92.63	44.45
H7-1	47536618	47244214	7130492700	7043702674	97.59	92.99	44.04
H7-2	48482622	48105104	7272393300	7161784673	97.13	91.97	44.5
H7-3	45983756	45667666	6897563400	6787007354	97.3	92.36	44.39
HC-1	44183386	43780080	6627507900	6500269031	97.56	92.93	44.06
HC-2	44387396	44063106	6658109400	6533646913	97.53	92.88	44.4
HC-3	44015742	43614736	6602361300	6497241118	97.32	92.38	44.95
HN3-1	50707546	50373796	7606131900	7489772326	98.28	94.84	45.17
HN3-2	49903930	49537970	7485589500	7379180551	98.29	94.94	45.13
HN3-3	48887324	48599804	7333098600	7233095965	98.34	94.99	44.33
HN533-1	39739646	39447220	5960946900	5883049482	98.02	94.32	45.04
HN533-2	43408534	43067036	6511280100	6407268829	97.9	94	44.93
HN533-3	44769728	44456876	6715459200	6638637063	98.01	94.28	44.61
HN537-1	49201904	48834282	7380285600	7285467553	97.96	94.16	45.19
HN537-2	53583756	53190912	8037563400	7900862036	97.91	94.04	44.99
HN537-3	93835790	93178358	14075368500	13845773212	98.08	94.44	44.65
HN53C-1	55702590	55292454	8355388500	8213023728	98.04	94.37	44.63
HN53C-2	59486956	59064340	8923043400	8805574935	98.03	94.31	44.93
HN53C-3	43799178	43473164	6569876700	6484264933	97.9	93.99	44.86
HN7-1	46123812	45822196	6918571800	6810887641	98.21	94.68	44.68
HN7-2	44036174	43752104	6605426100	6506904701	98.16	94.55	44.21
HN7-3	44454654	44206896	6668198100	6574350746	98.3	94.89	45.16
HNC-1	58814758	58420846	8822213700	8670424649	98.24	94.75	44.73
HNC-2	43957674	43690772	6593651100	6492018905	98.27	94.84	45.29
HNC-3	43490888	43250820	6523633200	6423738705	98.33	94.97	45.07
