# Supplementary material for: Transcriptome analysis of shade-induced growth and photosynthetic responses in soybean cultivars
Source: PLoS One. 2025 Sep 10;20(9):e0332271. doi: 10.1371/journal.pone.0332271 (PMC12422440; doi:10.1371/journal.pone.0332271)
Supplement: S2 Table — (XLSX) [file pone.0332271.s002.xlsx]

## Sheet: S2 RNA libraries Quality contro
Sample	30Guru1	30Guru2	30Guru3	30HN531	30HN532	30HN533	70Guru1	70Guru2	70Guru3	70HN531	70HN532	70HN533	CKGuru-1	CKGuru-2	CKGuru-3	CKHN531	CKHN532	CKHN533	G3-1	G3-2	G3-3	G7-1	G7-2	G7-3	GC-1	GC-2	GC-3	GU3-1	GU3-2	GU3-3	GU7-1	GU7-2	GU7-3	GUC-1	GUC-2	GUC-3	GURU3-1	GURU3-2	GURU3-3	GURU7-1	GURU7-2	GURU7-3	GURUC-1	GURUC-2	GURUC-3	H3-1	H3-2	H3-3	H7-1
Number of input reads	18879111	21770784	28605870	21790331	18213782	19753108	21014576	27026567	25449016	22254698	24801123	23121495	22391959	18108752	20253082	23955791	23763181	20679967	25998338	21477709	21240297	21224285	23363926	23376614	21115584	21604715	25925794	24960184	20032919	21455469	19922905	23861393	21470236	26800065	23817999	21926690	20882217	18926589	22011295	21456674	23575518	30816434	21760769	21957062	11801506	23954831	24707996	22589758	23622107
Average input read length	298	298	298	298	298	298	298	298	299	298	298	298	298	298	298	299	298	298	297	297	296	297	297	296	296	296	295	297	297	297	297	297	297	297	297	297	297	298	297	298	297	298	298	298	298	297	295	297	298
Uniquely mapped reads number	17727831	20577214	26785743	20617736	17127224	18749414	19636036	25096743	24173757	20613729	23267675	21908553	20845122	17143863	18891450	22029339	22347157	19365600	24149836	20073339	19965960	19633894	21689540	21852169	19681121	20337147	24219047	22727332	18194396	19750371	18504020	22099810	19682673	24205293	21316523	19746311	19861647	17933391	20830694	20395121	22482650	29381211	20758899	20945839	11236181	22030541	23133334	20649971	21890399
Uniquely mapped reads %	0.939	0.9452	0.9364	0.9462	0.9403	0.9492	0.9344	0.9286	0.9499	0.9263	0.9382	0.9475	0.9309	0.9467	0.9328	0.9196	0.9404	0.9364	0.9289	0.9346	0.94	0.9251	0.9283	0.9348	0.9321	0.9413	0.9342	0.9105	0.9082	0.9205	0.9288	0.9262	0.9167	0.9032	0.895	0.9006	0.9511	0.9475	0.9464	0.9505	0.9536	0.9534	0.954	0.9539	0.9521	0.9197	0.9363	0.9141	0.9267
Average mapped length	296.81	296.7	296.33	296.78	296.55	296.79	296.07	296.03	297.32	295.9	296.26	296.58	296.58	296.15	295.91	296.98	296.9	296.27	295.07	294.97	294.63	294.9	294.68	293.64	294.09	293.77	292.42	294.95	294.92	294.94	294.55	294.55	294.22	294.7	294.53	294.53	296.42	296.57	296.16	296.92	296.27	296.89	297.02	296.93	297.03	294.52	292.94	295.62	295.69
Number of splices: Total	15249868	17789257	21279670	18833628	15642171	17145851	16955818	22040800	21418122	18502322	21339233	20248538	20659487	16459424	18283042	19716069	20967086	18574533	21237589	18019146	17952586	17700069	19172642	19117506	18117637	19080457	21420782	19686234	15019365	17049826	16771233	19933016	17952651	21784774	19593914	18774780	18144305	16939480	19673456	19339583	20819706	24983840	19845305	19925672	10694203	19935895	20872553	18940647	19745682
Number of splices: Annotated (sjdb)	14892164	17404438	20722156	18484387	15340207	16817902	16631060	21637715	20976582	18155082	20963484	19892004	20369643	16204714	18003325	19291055	20577050	18249880	20834131	17701705	17664755	17401126	18853934	18758967	17841295	18790672	21105548	19401154	14781985	16809379	16499874	19609488	17656717	21457299	19318368	18519899	17791610	16643954	19308735	19035794	20467582	24408587	19551318	19619269	10528435	19626969	20509195	18670110	19390388
Number of splices: GT/AG	14979439	17476619	20911156	18470519	15338995	16813491	16665356	21669031	21026634	18201238	20958213	19852668	20302786	16179149	17970778	19357485	20611559	18233838	20875004	17698386	17632256	17396779	18849022	18818370	17807615	18774814	21093058	19341026	14757957	16758934	16488502	19602984	17637177	21447011	19286817	18475693	17891558	16702690	19388452	19071078	20533632	24628633	19572537	19646804	10546393	19586573	20528092	18625021	19457456
Number of splices: GC/AG	226834	267087	290926	317793	266100	290371	249212	317250	334606	253309	328336	349085	317268	246794	275200	302589	304265	300166	317505	284495	286824	266731	283624	257923	275795	271583	286717	301998	221355	253560	245119	283818	273985	281483	260207	253043	208296	199552	238439	228458	242413	295568	236490	239153	126220	307344	295235	278002	239874
Number of splices: AT/AC	6107	8472	8968	7780	7527	7449	8649	10991	10820	11098	11860	9215	6244	6427	6671	7215	7887	7163	11413	9067	7954	9376	10620	11202	7267	6504	7482	7162	5136	5740	8909	11064	10070	7388	6862	7096	9736	8755	10305	9682	10705	13321	9019	9458	5197	9121	12317	7896	13317
Number of splices: Non-canonical	37488	37079	68620	37536	29549	34540	32601	43528	46062	36677	40824	37570	33189	27054	30393	48780	43375	33366	33667	27198	25552	27183	29376	30011	26960	27556	33525	36048	34917	31592	28703	35150	31419	48892	40028	38948	34715	28483	36260	30365	32956	46318	27259	30257	16393	32857	36909	29728	35035
Mismatch rate per base, %	0.0025	0.0025	0.0026	0.0027	0.0026	0.0028	0.0026	0.0024	0.0026	0.0029	0.0027	0.0027	0.0024	0.0024	0.0026	0.0028	0.0029	0.003	0.0032	0.0029	0.0028	0.0029	0.0031	0.0029	0.0031	0.0031	0.0031	0.0021	0.0021	0.0022	0.0021	0.002	0.0021	0.0021	0.0021	0.002	0.0022	0.0025	0.0022	0.0023	0.0022	0.0023	0.0023	0.0023	0.0022	0.0031	0.0033	0.0032	0.003
Deletion rate per base	0.0001	0.0001	0.0001	0.0001	0.0001	0.0001	0.0001	0.0001	0.0001	0.0001	0.0001	0.0001	0.0001	0.0001	0.0001	0.0001	0.0001	0.0001	0.0001	0.0001	0.0001	0.0001	0.0001	0.0001	0.0001	0.0001	0.0001	0.0001	0.0001	0.0001	0.0001	0.0001	0.0001	0.0001	0.0001	0.0001	0.0001	0.0001	0.0001	0.0001	0.0001	0.0001	0.0001	0.0001	0.0001	0.0001	0.0001	0.0001	0.0002
Insertion rate per base	0.0001	0.0001	0.0001	0.0002	0.0002	0.0002	0.0001	0.0001	0.0001	0.0002	0.0002	0.0001	0.0001	0.0001	0.0001	0.0002	0.0002	0.0001	0.0001	0.0001	0.0001	0.0001	0.0001	0.0001	0.0001	0.0001	0.0001	0.0001	0.0001	0.0001	0.0001	0.0001	0.0001	0.0001	0.0001	0.0001	0.0001	0.0001	0.0001	0.0001	0.0001	0.0001	0.0001	0.0001	0.0001	0.0001	0.0002	0.0001	0.0002
Insertion average length	1.48	1.48	1.51	1.63	1.63	1.63	1.49	1.49	1.48	1.65	1.64	1.63	1.46	1.5	1.49	1.63	1.61	1.62	1.54	1.52	1.5	1.49	1.48	1.5	1.52	1.55	1.64	1.53	1.56	1.53	1.52	1.51	1.51	1.57	1.52	1.61	1.62	1.59	1.56	1.56	1.56	1.58	1.57	1.56	1.56	1.64	1.65	1.63	1.67
Number of reads mapped to multiple loci	415679	380343	753348	445072	307018	390688	365467	485037	457452	343312	417495	476924	596237	336565	371812	722419	525893	415133	457127	376661	433272	357257	411591	406500	414045	423270	521467	729067	674834	658953	327704	334992	353538	1007322	773012	673929	474335	420290	580861	496217	520370	669338	507354	483496	252019	495265	443445	544231	334452
Number of reads mapped to too many loci	1857	1885	2925	2290	2328	2377	1628	2026	2215	2849	2797	2610	1402	1303	1415	3217	2108	1614	3354	2421	2084	2379	2868	3153	2291	2282	3133	2409	1749	1640	2192	2659	2430	2601	2163	2092	2197	1881	2300	1989	2135	3956	1873	1795	1056	2792	3613	2541	3199
% of reads mapped to too many loci	0.0001	0.0001	0.0001	0.0001	0.0001	0.0001	0.0001	0.0001	0.0001	0.0001	0.0001	0.0001	0.0001	0.0001	0.0001	0.0001	0.0001	0.0001	0.0001	0.0001	0.0001	0.0001	0.0001	0.0001	0.0001	0.0001	0.0001	0.0001	0.0001	0.0001	0.0001	0.0001	0.0001	0.0001	0.0001	0.0001	0.0001	0.0001	0.0001	0.0001	0.0001	0.0001	0.0001	0.0001	0.0001	0.0001	0.0001	0.0001	0.0001
Number of reads unmapped: too many mismatches	0	0	0	0	0	0	0	0	0	0	0	0	0	0	0	0	0	0	0	0	0	0	0	0	0	0	0	0	0	0	0	0	0	0	0	0	0	0	0	0	0	0	0	0	0	0	0	0	0
% of reads unmapped: too many mismatches	0	0	0	0	0	0	0	0	0	0	0	0	0	0	0	0	0	0	0	0	0	0	0	0	0	0	0	0	0	0	0	0	0	0	0	0	0	0	0	0	0	0	0	0	0	0	0	0	0
Number of reads unmapped: too short	702793	778127	1019412	700505	749368	579732	986873	1399386	779780	1261917	1071835	696206	931577	609392	970924	1018365	861035	879119	1347746	997278	813261	1209083	1228269	1079073	994897	819265	1154002	1338158	1067744	929991	1026913	1360074	1389401	1490183	1621693	1421213	525876	553766	580015	539794	545163	715806	469705	502746	300430	1396257	1098510	1354927	1351438
Number of reads unmapped: other	30951	33215	44442	24728	27844	30897	24572	43375	35812	32891	41321	37202	17621	17629	17481	182451	26988	18501	40275	28010	25720	21672	31658	35719	23230	22751	28145	163218	94196	114514	62076	63858	42194	94666	104608	83145	18162	17261	17425	23553	25200	46123	22938	23186	11820	29976	29094	38088	42619
% of reads unmapped: other	0.0016	0.0015	0.0016	0.0011	0.0015	0.0016	0.0012	0.0016	0.0014	0.0015	0.0017	0.0016	0.0008	0.001	0.0009	0.0076	0.0011	0.0009	0.0015	0.0013	0.0012	0.001	0.0014	0.0015	0.0011	0.0011	0.0011	0.0065	0.0047	0.0053	0.0031	0.0027	0.002	0.0035	0.0044	0.0038	0.0009	0.0009	0.0008	0.0011	0.0011	0.0015	0.0011	0.0011	0.001	0.0013	0.0012	0.0017	0.0018
Number of chimeric reads	0	0	0	0	0	0	0	0	0	0	0	0	0	0	0	0	0	0	0	0	0	0	0	0	0	0	0	0	0	0	0	0	0	0	0	0	0	0	0	0	0	0	0	0	0	0	0	0	0
[truncated: 23 more columns]
